# Supplementary material for: Potential Value of a Combination of Polypodium leucotomos and Aspalathus linearis Extracts in Protecting Vitamin D Receptor Levels During Skin Oxidative Stress
Source: Pharmaceuticals (Basel). 2026 Mar 17;19(3):494. doi: 10.3390/ph19030494 (PMC13029066; doi:10.3390/ph19030494)
Supplement: Supplementary file 1 [file pharmaceuticals-19-00494-s001.zip]

Archive with 1 entries (1 files):
- pharmaceuticals-4181471-supplementary.pdf
